# Supplementary material for: Tinkering Cis Motifs Jigsaw Puzzle Led to Root-Specific Drought-Inducible Novel Synthetic Promoters
Source: Int J Mol Sci. 2020 Feb 18;21(4):1357. doi: 10.3390/ijms21041357 (PMC7072871; doi:10.3390/ijms21041357)
Supplement: Supplementary file 1 [file ijms-21-01357-s001.zip]

Archive with 2 entries (2 files):
- Supplementary Files/Supplementary Figure S1.pdf
- Supplementary Files/Table S1-List of upregulated genes.docx
